# Supplementary material for: Metabolic Outcomes in Bariatric/Metabolic Surgery Individuals: Impact of Metabolic Health Definition, Type of Surgery, and Follow-Up Duration—An Observational, Retrospective Study
Source: Metabolites. 2026 Jan 5;16(1):47. doi: 10.3390/metabo16010047 (PMC12843696; doi:10.3390/metabo16010047)
Supplement: Supplementary file 1 [file metabolites-16-00047-s001.zip]

Archive with 1 entries (1 files):
- metabolites-4028670-supplementary.pdf
